# Supplementary material for: Unraveling the Complexity of Chikungunya Virus Infection Immunological and Genetic Insights in Acute and Chronic Patients
Source: Genes (Basel). 2024 Oct 24;15(11):1365. doi: 10.3390/genes15111365 (PMC11593632; doi:10.3390/genes15111365)
Supplement: Supplementary file 1 [file genes-15-01365-s001.zip]

Archive with 1 entries (1 files):
- genes-3264747-supplementary.pdf
